# Supplementary material for: Pharmacokinetics and Pharmacodynamics (PK/PD) of Corallopyronin A against Methicillin-Resistant Staphylococcus aureus
Source: Pharmaceutics. 2022 Dec 30;15(1):131. doi: 10.3390/pharmaceutics15010131 (PMC9860980; doi:10.3390/pharmaceutics15010131)
Supplement: Supplementary file 1 [file pharmaceutics-15-00131-s001.zip]

Archive with 1 entries (1 files):
- pharmaceutics-2080277-supplementary.pdf
